# Supplementary material for: Identification and Verification on Prognostic Index of Lower-Grade Glioma Immune-Related LncRNAs
Source: Front Oncol. 2020 Nov 23;10:578809. doi: 10.3389/fonc.2020.578809 (PMC7719803; doi:10.3389/fonc.2020.578809)
Supplement: Supplementary file 2 [file Table_2.xlsx]

## Sheet: Tumor vs. Normal
Supplementary material File 2
36 differentially expressed lncRNAs of Tumor vs. Normal				36 differentially expressed lncRNAs of High immune vs. Low immune
id	logFC	P.Value		id	logFC	P.Value
AC104072.1	-4.18216	1.76941e-10		AC002456.1	0.551727	2.40796e-13
SLC26A4-AS1	-2.89786	9.27261e-10		AC012558.1	-0.505825	6.30366e-11
MIR7-3HG	-2.71371	1.17132e-09		AC013391.3	-0.535786	2.38504e-06
DLGAP1-AS4	-2.56732	3.66384e-09		AC021739.2	-0.541599	4.2453e-06
PWAR6	-2.22319	2.79778e-07		AC021739.3	-0.633137	1.00734e-10
AC021739.2	2.29204	5.22223e-07		AC021739.5	-0.530172	1.7283e-09
RFPL1S	-2.32243	2.24809e-06		AC023301.1	-0.808617	5.47959e-13
AC092720.2	-1.25222	4.69999e-06		AC053503.1	-1.32923	1.07137e-16
AC125616.1	-1.4138	4.77482e-06		AC074286.1	-0.560849	8.08047e-14
MIR124-2HG	-1.55475	4.9119e-06		AC092720.2	-0.526701	2.28589e-14
LINC00641	-1.62404	5.758e-06		AC104072.1	-0.544548	0.00120775
AC013391.3	1.94106	9.99008e-06		AC107398.3	-0.511759	3.34039e-05
AC023301.1	-1.8682	2.31593e-05		AC122707.1	-0.887815	1.24943e-13
FLJ16779	2.36412	5.56656e-05		AC124016.2	-0.541196	2.83718e-11
AL118505.1	2.29125	6.53236e-05		AC124312.2	-0.804523	5.21269e-10
AL590666.2	1.85791	0.000237395		AC125616.1	-0.504916	1.47071e-10
AC053503.1	2.28601	0.000294251		AC126407.1	-0.620106	4.98136e-11
AC124016.2	-1.1287	0.00037569		AL118505.1	-1.08271	1.38281e-13
LINC02283	2.51573	0.000399093		AL355916.1	-0.867122	7.3977e-07
AC126407.1	1.29665	0.000415894		AL391422.4	0.54891	7.41768e-15
AC021739.5	1.20192	0.000438665		AL590666.2	-0.928931	6.55579e-13
AL391422.4	0.964884	0.000493521		AL645608.6	-0.519784	9.28379e-08
NFIA-AS2	1.60854	0.000633111		DGCR9	-0.869599	5.20718e-24
LINC00599	-1.56753	0.000783203		DLGAP1-AS4	-0.536034	1.41883e-06
AL645608.6	1.25695	0.000833748		FLJ16779	-0.516456	0.000717109
AC012558.1	0.992559	0.000972747		HAR1A	-0.665855	8.8332e-15
HAR1A	-1.10832	0.00103141		LINC00599	-1.00037	1.95317e-17
AC122707.1	-1.50933	0.0013303		LINC00641	-0.667736	1.94297e-13
AC107398.3	-1.52554	0.00133472		LINC02283	-1.45935	6.4331e-16
AC124312.2	-1.59527	0.00160159		MIR124-2HG	-0.775769	6.64573e-20
AC002456.1	0.901603	0.00219119		MIR7-3HG	-0.679066	2.05419e-09
DGCR9	-1.03761	0.00268306		NFIA-AS2	0.76892	2.18229e-10
PSMB8-AS1	0.906902	0.00437143		PSMB8-AS1	1.16928	3.51192e-55
AC074286.1	0.823611	0.00499854		PWAR6	-0.900754	1.00484e-16
AC021739.3	1.06426	0.00512866		RFPL1S	-0.760796	1.28676e-09
AL355916.1	1.86767	0.00562175		SLC26A4-AS1	-0.529683	1.16918e-05
